# Supplementary material for: Perturbation of Quorum Sensing after the Acquisition of Bacteriophage Resistance Could Contribute to Novel Traits in Vibrio alginolyticus
Source: Microorganisms. 2023 Sep 10;11(9):2273. doi: 10.3390/microorganisms11092273 (PMC10535087; doi:10.3390/microorganisms11092273)
Supplement: Supplementary file 1 [file microorganisms-11-02273-s001.zip]

Archive with 4 entries (4 files):
- Table S1. Primers list of qPCR platform.pdf
- Table S2. Relative transcript abudances of phage resistant mutants.pdf
- Table S3. SNPs corresponding to the bacteriophage resistant strain VaAthena1_A.pdf
- Table S4.SNPs corresponding to the bacteriophage resistant strain VaAthena1_B.pdf
